# Supplementary material for: Aberrant resting-state functional connectivity of the dorsolateral prefrontal cortex to the anterior insula and its association with fear avoidance belief in chronic neck pain patients
Source: PLoS One. 2019 Aug 12;14(8):e0221023. doi: 10.1371/journal.pone.0221023 (PMC6690512; doi:10.1371/journal.pone.0221023)
Supplement: S1 File — (XLSX) [file pone.0221023.s001.xlsx]

## Sheet: Sheet1
								FC															GMV
	ID	group	age	sex	VAS	K6	TSK	rt MTG	rt POC	lt aIC	ventral PCC	rt aIC	dorsal PCC	rt COC	lt DLPFC	Pcu	rt Pcu	ventral PCC 2	lt AnG	lt SFG	rt SMG	rt MFG	rt DLPFC	rt aIC	dorsal PCC
	X-01	CNP	40	2	43	4	24	-0.012752	0.241546	0.404842	-0.327246	0.142271	-0.051262	0.069463	-0.082849	-0.558478	-0.527354	-0.403972	-0.358002	0.054541	0.769854	0.110432	11142	845	3269
	X-02	CNP	52	2	60	1	21	-0.345601	0.242805	0.273095	-0.375505	0.413334	-0.350289	0.248062	-0.370869	-0.677396	-0.594869	-0.618922	-0.471031	-0.120608	0.839777	-0.312028	9915	622	2437
	X-04	CNP	38	2	47	0	21	-0.014449	0.505346	0.267198	-0.455392	0.484431	-0.266039	0.104687	-0.26887	-0.573366	-0.357192	-0.530785	-0.46412	-0.402752	0.84982	0.124323	12279	1111	3285
	X-05	CNP	54	1	37	2	29	-0.426893	0.005837	0.341876	-0.262813	0.137751	0.069483	0.322863	-0.257152	-0.336802	-0.472036	-0.245902	0.0978	-0.00068	0.820307	-0.069813	10891	1049	2739
	X-06	CNP	46	1	45	15	30	-0.160669	0.132096	0.378668	-0.229475	0.287081	-0.151001	0.158835	-0.158359	-0.318844	-0.272231	-0.234046	-0.219869	-0.089577	0.490687	-0.113093	15736	725	3647
	X-07	CNP	54	2	29	13	28	-0.118599	-0.035746	0.266932	-0.246953	0.147173	-0.129814	0.163415	-0.02669	-0.439303	-0.433407	-0.262238	-0.282105	-0.201122	0.190753	-0.147669	12370	849	2537
	X-08	CNP	28	1	72	10	31	-0.075175	0.507684	0.529274	-0.327772	0.687535	-0.380329	0.537586	-0.308739	-0.48159	-0.178566	-0.544215	0.023341	-0.331967	0.831018	-0.334255	11616	807	2904
	X-09	CNP	21	2	31	1	19	-0.210288	0.12649	0.408427	-0.107123	0.384496	-0.447074	0.300746	-0.509829	-0.461654	-0.396383	-0.369449	-0.638951	-0.639387	0.638689	-0.293882	15315	934	3091
	X-10	CNP	45	1	64	7	32	-0.038169	0.076949	0.231127	-0.258128	0.535021	-0.199583	-0.090673	-0.307407	-0.549765	-0.473285	-0.416468	-0.269454	-0.18359	0.640715	0.10006	13902	1091	3924
	X-11	CNP	64	2	2	2	36	-0.371947	0.333672	0.731546	-0.396053	0.688508	-0.115689	0.377707	-0.112973	-0.708627	-0.45277	-0.60478	-0.344787	-0.211767	0.537402	-0.178193	12240	796	2409
	X-21	CNP	56	1	30	4	25	-0.429821	0.109883	0.420193	-0.20238	0.061205	-0.279935	0.249327	0.233126	-0.355359	-0.253412	-0.439222	-0.148691	0.105667	0.242073	0.052039	13006	948	2699
	X-22	CNP	48	2	49	0	29	0.0793	0.447743	0.340126	-0.116422	0.340519	-0.190815	0.239477	-0.235454	-0.063541	-0.173675	0.038548	-0.052883	-0.245191	0.521042	-0.175302	12909	830	3475
	X-23	CNP	54	2	42	2	28	-0.169109	-0.063204	0.346514	-0.475992	0.593771	-0.427328	0.261552	-0.141962	-0.645498	-0.54936	-0.545677	-0.547465	-0.479559	0.60586	-0.390389	11052	873	2843
	X-24	CNP	31	2	61	12	30	-0.055325	0.335434	0.312219	0.020457	0.66376	-0.022619	0.337284	-0.187113	-0.52358	-0.158	-0.366454	-0.221592	-0.121629	0.999704	-0.06104	10255	898	3738
	X-25	CNP	52	2	42	6	21	0.013977	0.447623	0.283606	-0.414	0.43623	0.003483	0.322913	-0.269264	-0.472862	-0.26318	-0.53918	-0.519241	-0.298078	0.642214	0.07653	12205	736	2921
	X-26	CNP	34	2	90	17	29	-0.122252	0.385305	0.643612	-0.381172	0.608262	-0.332137	0.223499	-0.204256	-0.328061	-0.610245	-0.389884	-0.290185	-0.183284	0.832095	-0.133296	10171	925	3254
	X-27	CNP	48	1	84	7	26	0.07009	0.077831	0.138581	-0.43151	0.217549	-0.33494	0.160175	-0.339127	-0.555198	-0.23455	-0.572581	-0.138765	-0.496384	0.532341	-0.098246	14524	742	3812
	X-28	CNP	49	2	29	1	29	-0.077962	0.297912	0.575021	-0.136007	0.286484	-0.117463	0.387647	-0.284996	-0.454839	-0.599922	-0.507662	-0.171357	-0.120206	0.866021	-0.127239	8220	834	2420
	X-29	CNP	43	2	53	11	25	-0.133974	0.212784	0.377184	0.013247	0.400537	-0.279191	0.380365	-0.01516	-0.372134	-0.369469	-0.343848	-0.233081	-0.293783	0.755764	-0.280868	10288	1001	2658
	X-120	CNP	47	2	87	7	31	0.117649	0.448209	0.444294	-0.596604	0.723852	-0.722628	0.463733	-0.500839	-0.819454	-0.966787	-1.01274	-0.635385	-0.844617	1.00576	-0.661833	9251	829	3031
	Y-06	HC	45	1		2	29	0.152953	-0.138819	0.131681	-0.04765	0.067019	0.041854	-0.046696	-0.150014	-0.23786	-0.05307	-0.093698	-0.111424	0.009872	0.241642	0.119595	11420	1145	2972
	Y-07	HC	53	2		0	28	0.175525	0.062875	0.253998	-0.065965	0.001898	0.28555	0.154536	0.151519	-0.092499	-0.120841	0.130447	0.105156	0.077623	0.523207	0.164118	9710	802	2049
	Y-09	HC	21	2		6	23	-0.115826	0.307782	0.236148	0.065574	0.341497	0.228023	0.387541	-0.078206	-0.151451	-0.051094	0.021444	-0.133931	-0.247508	0.484513	0.035343	10359	885	2633
	Y-10	HC	48	1		0	16	0.296625	0.175249	0.145523	-0.105659	0.36234	0.030644	0.240011	0.100665	-0.275672	-0.089865	-0.296029	-0.218354	0.017186	0.331481	0.2463	13406	948	3285
	Y-11	HC	64	2		0	11	0.178732	-0.066198	-0.005185	0.095149	0.15299	0.087467	-0.076935	-0.116079	0.092551	0.119432	0.061192	0.042531	-0.025093	0.061989	0.289243	10718	789	1767
	Y-20	HC	47	2		0	11	0.093935	0.11185	0.241774	-0.017809	0.326568	-0.023054	-0.009773	0.175938	-0.094048	0.010206	-0.057465	-0.021897	0.065495	0.07791	0.104088	10781	796	2492
	Y-21	HC	55	1		5	20	-0.020638	0.033142	0.21678	0.161451	-0.066398	-0.041974	0.280596	0.095299	-0.250571	-0.168401	-0.063874	0.265768	0.026487	0.472909	-0.023422	11027	1094	2990
	Y-22	HC	46	2		0	18	-0.098386	0.139741	0.113831	-0.230177	0.338158	-0.235297	-0.006522	-0.036506	-0.365687	-0.336884	-0.224323	-0.258381	-0.2488	0.466165	-0.079088	9917	795	2311
	Y-23	HC	53	2		0	11	0.148481	-0.077379	0.300419	-0.563807	-0.126452	-0.110051	-0.045654	-0.181677	-0.673621	-0.379149	-0.527937	-0.067059	0.097441	0.370099	0.304327	11829	843	2834
	Y-24	HC	34	2		0	19	0.234529	-0.106514	0.342625	-0.162843	0.056366	0.054868	0.229453	-0.411057	-0.274753	-0.189307	-0.156388	0.147875	0.031706	0.650462	0.022246	12271	1030	2795
	Y-25	HC	52	2		0	11	0.026242	0.172751	0.320864	-0.244575	0.375019	-0.15695	-0.04424	-0.022796	-0.741473	-0.487006	-0.412459	-0.036206	-0.177676	0.710928	0.174368	11103	746	1996
	Y-26	HC	32	2		2	16	0.232217	0.211283	0.404466	-0.205258	0.138627	-0.211197	0.274225	-0.396505	-0.468032	-0.406568	-0.554874	-0.411909	-0.007611	1.00334	-0.127146	11625	858	2975
	Y-27	HC	47	1		1	14	0.422749	0.03416	-0.072917	0.148278	0.060387	0.238374	0.086541	0.207499	0.263317	0.34417	0.329424	0.440667	0.199975	0.035564	0.186687	13747	1203	3100
	Y-28	HC	47	2		0	11	-0.142464	0.007338	0.294975	0.091365	0.151096	-0.029054	0.080444	-0.089794	-0.320758	-0.14429	-0.238871	-0.333501	0.036915	0.327376	0.296633	9741	735	2972
	Y-29	HC	41	2		1	16	0.199897	0.077056	0.112316	-0.120758	0.118946	-0.066221	0.063073	0.1985	-0.176471	-0.112258	-0.217785	-0.212755	-0.045346	0.135138	0.188487	10012	673	2677
	Y-101	HC	40	2		0	12	-0.008987	0.145898	0.359515	-0.15685	0.267225	-0.277571	0.397388	-0.133972	-0.575422	-0.646836	-0.432983	-0.544539	-0.574727	0.816158	-0.418715	11506	724	3075
	Y-102	HC	50	2		1	14	-0.012783	0.37868	0.424825	-0.249775	0.621322	0.08844	0.026927	-0.007657	-0.415507	-0.374403	-0.460599	-0.221657	-0.330992	0.574076	-0.182908	11010	607	1997
	Y-104	HC	35	2		0	19	-0.200813	0.071328	0.14974	-0.156927	0.324133	0.025194	0.178502	-0.176627	-0.430379	-0.438816	-0.359915	-0.291472	-0.092525	0.6316	-0.006944	12325	859	3731
	Y-105	HC	50	1		0	22	0.357534	-0.184224	-0.057321	-0.007134	0.142426	0.325519	-0.109614	0.035054	-0.077649	-0.047794	-0.0046	0.061617	0.179413	0.200276	0.618337	11025	1090	3006
	Y-108	HC	29	1		0	15	0.392586	0.132419	0.166764	0.283835	0.272298	0.425892	0.000827	-0.076591	0.162248	0.328986	0.263916	0.214374	0.244984	0.13927	0.317023	17012	981	2845
